# Supplementary material for: Reverse Phenotyping after Whole-Exome Sequencing in Children with Developmental Delay/Intellectual Disability—An Exception or a Necessity?
Source: Genes (Basel). 2024 Jun 15;15(6):789. doi: 10.3390/genes15060789 (PMC11203244; doi:10.3390/genes15060789)
Supplement: Supplementary file 1 [file genes-15-00789-s001.zip]

Archive with 1 entries (1 files):
- genes-3017928-supplementary.pdf
